# Supplementary material for: Characterization of lactylation modification subtypes and the promoting role of CCL20 in hepatocellular carcinoma progression
Source: Front Genet. 2025 Jul 16;16:1605055. doi: 10.3389/fgene.2025.1605055 (PMC12307209; doi:10.3389/fgene.2025.1605055)
Supplement: Supplementary file 1 [file Table2.xlsx]

## Sheet: TN-diff-sig-genes
id	logFC	AveExpr	t	P.Value	adj.P.Val	B
ALDOB	-2.10045	9.50906	-6.0727	2.79473e-09	4.42024e-09	10.1801
ALB	-1.81881	13.3724	-6.67308	7.84208e-11	1.35058e-10	13.668
HMGN4	1.00317	3.65939	7.59964	1.91823e-13	3.93809e-13	19.5633
ZYX	1.00438	4.99433	7.89954	2.42353e-14	5.21732e-14	21.597
CD2BP2	1.01525	3.57648	12.1479	2.38036e-29	2.6354e-28	55.7618
FLYWCH2	1.02069	3.08055	8.08461	6.57107e-15	1.46549e-14	22.8811
RAN	1.02266	4.64922	10.6555	1.1833e-23	5.73159e-23	42.7656
PRKDC	1.02365	2.63779	9.23922	1.204e-18	3.42423e-18	31.3649
EIF3D	1.02559	4.99014	11.2475	7.24081e-26	4.58092e-25	47.8125
PRPF6	1.02869	5.20714	12.7499	9.48857e-32	1.83841e-30	61.2417
C19orf53	1.03375	5.8498	10.6989	8.18609e-24	4.22948e-23	43.1303
HCFC1	1.0358	2.74296	12.4641	1.32707e-30	1.86996e-29	58.6248
TCOF1	1.04416	1.96605	12.7213	1.23719e-31	2.25606e-30	60.9785
CBX3	1.04587	4.25299	12.2649	8.21265e-30	1.01837e-28	56.8171
HMGN1	1.04883	3.68969	10.0959	1.26727e-21	4.97284e-21	38.1409
GAPDH	1.05161	9.01769	9.26871	9.56897e-19	2.79847e-18	31.5917
XPO5	1.05664	2.20968	12.5025	9.32296e-31	1.44506e-29	58.975
ENSA	1.06435	4.74777	12.7929	6.36899e-32	1.31626e-30	61.6372
SUB1	1.06774	3.80609	12.0226	7.40208e-29	6.95347e-28	54.6369
FABP5	1.07722	1.62503	8.07466	7.05285e-15	1.5617e-14	22.8115
RCC2	1.08386	3.34176	8.81209	3.17721e-17	8.13996e-17	28.1348
PPM1G	1.09325	4.38972	13.8022	4.6448e-36	1.30899e-34	71.0913
UBE2M	1.09561	4.73853	12.415	2.08167e-30	2.80572e-29	58.1783
ZNF706	1.10076	3.07809	12.1439	2.46722e-29	2.63737e-28	55.7263
HNRNPA1	1.11865	5.66877	11.4524	1.19988e-26	8.45368e-26	49.5934
HDGFL2	1.11914	3.59244	13.9966	7.18399e-37	2.47448e-35	72.9444
CCT5	1.12495	4.12724	11.0122	5.5893e-25	3.33208e-24	45.7881
DDX41	1.12906	3.81591	16.7811	7.55912e-49	2.34333e-46	100.342
PARP1	1.13414	4.10769	11.5456	5.2656e-27	4.08084e-26	50.4096
DDX39B	1.1591	2.57475	9.38221	3.93628e-19	1.19632e-18	32.4689
PPIA	1.18494	5.90584	14.7134	6.81772e-40	4.22698e-38	79.8559
TRIM28	1.18594	5.25386	11.506	7.4746e-27	5.65153e-26	50.0625
ALYREF	1.19051	4.44253	9.97132	3.51395e-21	1.31244e-20	37.1323
NPM1	1.19121	6.09309	10.9838	7.14332e-25	4.17817e-24	45.5452
ILF3	1.25409	3.5328	14.0623	3.81417e-37	1.47799e-35	73.573
PABPC1	1.30694	7.1046	9.57217	8.76466e-20	2.89047e-19	33.9529
PRCC	1.33957	3.96233	15.7607	2.16409e-44	3.35434e-42	90.1449
CACYBP	1.34949	3.43239	13.2661	7.58978e-34	1.80987e-32	66.0328
MKI67	1.37318	1.41197	10.1283	9.70359e-22	3.90664e-21	38.405
ALDOA	1.37495	5.56493	8.85505	2.29649e-17	5.93259e-17	28.4551
H1-2	1.37684	6.90897	6.38375	4.5349e-10	7.55816e-10	11.9533
JPT1	1.42921	3.48381	10.7242	6.59833e-24	3.52669e-23	43.3438
FAM50A	1.43366	4.73658	11.8331	4.06739e-28	3.40782e-27	52.9477
EHMT2	1.45078	2.78611	14.5472	3.45975e-39	1.78754e-37	78.2428
ILF2	1.47377	5.5286	15.3679	1.07784e-42	1.11377e-40	86.2624
KIF2C	1.47382	1.45812	10.0499	1.84779e-21	7.16019e-21	37.768
RFC4	1.47608	2.30293	12.4963	9.86864e-31	1.4568e-29	58.9186
RACGAP1	1.48607	1.79295	12.2014	1.46421e-29	1.68113e-28	56.2437
H2AZ1	1.56007	5.07745	12.5043	9.1752e-31	1.44506e-29	58.9909
TKT	1.57542	4.41545	9.31465	6.68484e-19	1.97362e-18	31.9459
H2AX	1.61865	3.70114	11.2004	1.09215e-25	6.77133e-25	47.4053
DDX39A	1.65054	3.57938	14.1736	1.30313e-37	5.771e-36	74.6393
CCNA2	1.72357	1.85193	10.7072	7.62513e-24	4.00642e-23	43.2006
G6PD	1.83006	2.77861	9.24355	1.16411e-18	3.34142e-18	31.3981
HMGA1	1.8907	4.57368	10.6896	8.85994e-24	4.50259e-23	43.052
STMN1	1.97456	3.21484	13.019	7.73635e-33	1.71305e-31	63.7288

## Sheet: OS-uniCox-sig-genes
id	HR	HR.95L	HR.95H	pvalue
G6PD	1.41145	1.26146	1.57928	1.83261e-09
KIF2C	1.59973	1.35915	1.88291	1.6026e-08
PPM1G	2.45828	1.79219	3.37192	2.42701e-08
CCT5	2.05904	1.59627	2.65598	2.68854e-08
TCOF1	2.12066	1.59692	2.81617	2.05544e-07
ENO1	1.60078	1.33897	1.91378	2.42347e-07
HDAC2	2.25185	1.65209	3.06932	2.78985e-07
SFPQ	2.1421	1.5895	2.88682	5.61216e-07
NCL	2.30459	1.65715	3.20497	6.98787e-07
RAN	1.92385	1.48564	2.49132	6.99713e-07
RBM17	2.14268	1.5719	2.92073	1.4242e-06
JPT1	1.4643	1.25136	1.71347	1.96842e-06
HDAC1	1.93453	1.46454	2.55535	3.37099e-06
UBE2E1	2.06727	1.52117	2.80942	3.48051e-06
CBX3	1.96162	1.47209	2.61394	4.22825e-06
SSB	1.99526	1.48004	2.68984	5.82841e-06
RACGAP1	1.5731	1.28993	1.91843	7.66782e-06
RBM14	2.51849	1.6745	3.78787	9.18423e-06
PCBP2	2.19207	1.54773	3.10466	9.88817e-06
STMN1	1.41711	1.21324	1.65523	1.08737e-05
HDGF	2.0444	1.47579	2.8321	1.70419e-05
FUBP1	1.76592	1.36185	2.28988	1.78898e-05
MKI67	1.46218	1.22908	1.73949	1.80452e-05
PPP1CB	1.94857	1.43317	2.64934	2.08118e-05
HMGA1	1.35113	1.17333	1.55587	2.91032e-05
BZW2	1.69249	1.32095	2.16854	3.16718e-05
CCNA2	1.32763	1.16114	1.518	3.39445e-05
PES1	1.71189	1.32665	2.209	3.58135e-05
PRDX1	1.64786	1.29629	2.09477	4.51302e-05
HNRNPM	2.07627	1.46113	2.95038	4.59584e-05
H2AZ1	1.50755	1.23663	1.83784	4.88094e-05
XPO5	1.83261	1.36539	2.45971	5.48208e-05
ALDOA	1.33631	1.16072	1.53846	5.4953e-05
ZNF207	2.14999	1.48166	3.11978	5.58375e-05
NPM1	1.61483	1.27774	2.04086	6.03045e-05
ILF2	1.70838	1.31418	2.22082	6.30172e-05
SUB1	1.67124	1.29926	2.14972	6.38868e-05
CACYBP	1.66425	1.29578	2.1375	6.62796e-05
RFC4	1.52122	1.23642	1.87163	7.29203e-05
CDV3	1.95693	1.40039	2.73465	8.41208e-05
LRPPRC	1.98482	1.40612	2.80169	9.70067e-05
TKT	1.32652	1.14916	1.53125	0.000114073
ALYREF	1.48061	1.21175	1.80912	0.000123784
NCDN	1.56219	1.24343	1.96266	0.000127532
PPIA	1.80887	1.33511	2.45073	0.000130636
IK	2.08437	1.42874	3.04085	0.000138079
CEBPZ	2.1517	1.45075	3.19133	0.00013894
TRIM28	1.56059	1.2401	1.96391	0.000147771
PTMA	1.77275	1.31559	2.38877	0.000168257
RCC2	1.47312	1.20283	1.80415	0.000179924
MTA2	1.97294	1.38176	2.81707	0.000184487
PPP1CC	1.79006	1.31795	2.43127	0.000193516
GAPDH	1.49289	1.2085	1.84421	0.000202141
SET	1.76346	1.30618	2.38083	0.000212197
U2AF2	1.89923	1.35236	2.66725	0.000213819
KHDRBS1	1.90544	1.35009	2.68923	0.000244924
PRKDC	1.53852	1.22159	1.93767	0.000251546
H2AX	1.37542	1.15809	1.63352	0.000280525
PCNP	1.83014	1.31436	2.54833	0.000345793
THOC2	1.75731	1.2865	2.40041	0.00039516
HNRNPL	1.92633	1.3337	2.78228	0.000473948
PFKP	1.22448	1.09255	1.37234	0.000498218
NONO	1.55903	1.21256	2.00449	0.000534197
MPHOSPH6	1.81647	1.29564	2.54668	0.000535553
DFFA	1.822	1.29545	2.56256	0.000565792
FAM50A	1.39815	1.15389	1.69412	0.000623851
EIF3D	1.57825	1.2147	2.05059	0.000635496
PSMA7	1.62729	1.23005	2.15283	0.000649612
PHF6	1.80155	1.28375	2.52819	0.000662269
FABP5	1.35301	1.13628	1.61107	0.000687724
HNRNPU	1.78461	1.27609	2.49579	0.000712779
HCFC1	1.69013	1.24516	2.29413	0.000761481
SMARCC1	1.60402	1.21262	2.12176	0.000930638
ZNF280C	2.53385	1.46051	4.396	0.000941488
SUMO2	1.70736	1.24136	2.34829	0.00100373
PGK1	1.40729	1.1479	1.7253	0.00101279
PRCC	1.59459	1.2052	2.10981	0.00108869
CD2BP2	1.61779	1.21208	2.1593	0.00109227
TOP2B	1.63597	1.21715	2.19889	0.00110474
RSL1D1	1.78425	1.2584	2.52983	0.0011535
MAPRE1	1.43452	1.15141	1.78723	0.00129559
ZRANB2	1.59641	1.19784	2.1276	0.001414
EMG1	1.61405	1.20228	2.16685	0.00144322
CHD4	1.70999	1.22577	2.38549	0.00158622
S100A11	1.19208	1.06838	1.33009	0.00166994
SNRPA1	1.58224	1.18709	2.10893	0.00174926
EHMT2	1.46482	1.15295	1.86105	0.00177723
NOP2	1.65348	1.20393	2.2709	0.00189376
DHX9	1.54069	1.17131	2.02656	0.00199782
PTBP1	1.82397	1.24465	2.67294	0.00205335
CDYL	1.71642	1.21483	2.42511	0.00218777
ILF3	1.56048	1.16551	2.08931	0.00280295
PABPC1	1.33072	1.10248	1.60621	0.00291869
U2SURP	1.56406	1.16256	2.10423	0.00312588
HNRNPC	1.80249	1.21703	2.66957	0.00328049
ADNP	1.53733	1.15393	2.04811	0.00330159
PDAP1	1.61574	1.17305	2.22548	0.00331392
HNRNPK	1.77974	1.21129	2.61496	0.00332072
UBE2M	1.47458	1.13603	1.91404	0.00351975
XRCC4	1.66432	1.17986	2.3477	0.00370494
DDX18	1.67612	1.18009	2.38063	0.00391497
HNRNPH1	1.45919	1.12776	1.88804	0.00404589
RBM10	1.82402	1.20554	2.7598	0.00444604
PABPN1	1.5775	1.15159	2.16092	0.00452508
HLTF	1.42564	1.11528	1.82237	0.00464068
FKBP3	1.63672	1.16312	2.30316	0.00469853
RBMX	1.58161	1.14775	2.17947	0.00507337
ZC3H18	1.79109	1.18722	2.70212	0.00547042
DDX39A	1.34437	1.08655	1.66337	0.00644825
SAFB	1.85612	1.18912	2.89726	0.00648086
NSUN2	1.61083	1.14259	2.27097	0.00651586
DDX41	1.62651	1.14495	2.31061	0.00661495
SH3GL1	1.5023	1.11873	2.01738	0.00681222
ARID1A	1.43247	1.10288	1.86056	0.00706066
PCMT1	1.49974	1.11562	2.01612	0.00725924
ACIN1	1.59325	1.13389	2.2387	0.00727375
PAK2	1.56163	1.1277	2.16254	0.00728551
DDX46	1.64767	1.14326	2.37463	0.00740736
EAF1	1.5416	1.12234	2.11747	0.00752467
HNRNPF	1.5462	1.12095	2.13277	0.00791314
ALDOB	0.917331	0.860724	0.977661	0.00792663
ZMYM3	1.49117	1.10759	2.00761	0.00845276
PRPF6	1.49436	1.10789	2.01565	0.00851251
MAGOH	1.56669	1.11759	2.19625	0.00918682
NUDT21	1.53903	1.10989	2.13411	0.00973639

## Sheet: PFS-uniCox-sig-genes
id	HR	HR.95L	HR.95H	pvalue
PCBP2	2.25402	1.63781	3.10206	6.10491e-07
RACGAP1	1.49095	1.26089	1.76298	2.99636e-06
HDAC2	1.84188	1.41396	2.39932	5.96163e-06
ZNF207	2.1027	1.52322	2.90261	6.23149e-06
RRP1B	1.88813	1.43017	2.49274	7.3143e-06
RAN	1.66373	1.33069	2.08011	7.9348e-06
RBM17	1.84132	1.40785	2.40825	8.28416e-06
KIF2C	1.36432	1.18959	1.56473	8.8865e-06
G6PD	1.24543	1.1262	1.3773	1.91534e-05
H2AZ1	1.42808	1.20997	1.6855	2.50936e-05
UBE2E1	1.75098	1.34664	2.27674	2.89589e-05
PPM1G	1.74886	1.34088	2.28097	3.72025e-05
CBX3	1.67405	1.30676	2.14456	4.56033e-05
FUBP1	1.5888	1.26976	1.98801	5.16092e-05
PPP1CC	1.70292	1.31372	2.20742	5.79407e-05
STMN1	1.30843	1.14694	1.49265	6.33742e-05
SFPQ	1.68431	1.30197	2.17892	7.22624e-05
MKI67	1.34241	1.15961	1.55401	8.05489e-05
XPO5	1.63721	1.28117	2.0922	8.13632e-05
SNRPA1	1.61745	1.27182	2.05702	8.84512e-05
CCT5	1.54119	1.24007	1.91543	9.62128e-05
SUMO2	1.70302	1.30287	2.22606	9.77689e-05
RBM14	1.96409	1.39622	2.76293	0.000105783
ADNP	1.62409	1.267	2.08183	0.00012919
DDX42	1.82932	1.3418	2.49398	0.00013385
ACIN1	1.75404	1.31321	2.34285	0.000141793
PPIA	1.65436	1.27433	2.14772	0.000156518
NPM1	1.47575	1.20564	1.80637	0.000161262
HNRNPH1	1.54842	1.2326	1.94515	0.000172054
CACYBP	1.49476	1.21158	1.84414	0.000176229
CEBPZ	1.84339	1.33612	2.54327	0.000195624
KHDRBS1	1.74895	1.30247	2.34848	0.000201435
ILF3	1.58708	1.2432	2.02609	0.000209687
RBM10	1.91996	1.35725	2.71596	0.000227718
ARGLU1	1.54116	1.22405	1.94043	0.000233308
HNRNPL	1.79587	1.31464	2.45326	0.000234279
H2AZ2	1.75107	1.29841	2.36154	0.000241364
SF3B1	1.59776	1.24079	2.05744	0.000280932
CCNA2	1.23695	1.1016	1.38894	0.00032251
RFC4	1.38542	1.15991	1.65476	0.000322516
LEMD3	1.78197	1.29801	2.44636	0.00035255
RBM39	1.69228	1.26553	2.26294	0.000387711
DDX18	1.71775	1.27334	2.31726	0.000397178
IK	1.80979	1.29623	2.52682	0.000494656
TCOF1	1.55167	1.21129	1.98769	0.000506978
RSL1D1	1.68284	1.25451	2.25741	0.000514786
JPT1	1.28715	1.11608	1.48444	0.000521745
LRPPRC	1.65145	1.24267	2.1947	0.000545586
HNRNPK	1.7893	1.28571	2.49014	0.000560035
RBM25	1.70258	1.25715	2.30583	0.000584238
NCL	1.61482	1.22809	2.12332	0.000601533
SARNP	2.5202	1.48589	4.27447	0.000605576
ZRANB2	1.53204	1.19823	1.95883	0.000668157
H2AX	1.27896	1.10851	1.47563	0.000747575
NOLC1	1.55733	1.20258	2.01674	0.000783412
HLTF	1.41974	1.15637	1.74311	0.00081497
HNRNPD	1.60964	1.21555	2.13152	0.000892768
U2SURP	1.55467	1.19749	2.01839	0.000922363
BTF3	1.54179	1.19274	1.99298	0.000947054
DDX46	1.69939	1.24027	2.32848	0.00096691
HNRNPU	1.62028	1.21557	2.15973	0.000997202
SSB	1.5316	1.1873	1.97574	0.00103266
PCNP	1.60947	1.20999	2.14084	0.00107764
SET	1.50802	1.17874	1.9293	0.00108221
RBMX	1.56943	1.19769	2.05654	0.0010832
HNRNPA1	1.45597	1.16223	1.82395	0.0010844
TMPO	1.37536	1.13561	1.66573	0.00110931
MPHOSPH6	1.58908	1.19693	2.10972	0.00135928
PTMA	1.518	1.17579	1.9598	0.00136242
MAGOH	1.58903	1.19653	2.11029	0.00137649
ARPP19	1.54386	1.18182	2.01679	0.00144622
HDGF	1.5603	1.18423	2.0558	0.00156854
NUDT5	1.57041	1.18654	2.07847	0.00159951
HNRNPF	1.59105	1.1913	2.12494	0.00165699
BZW2	1.41338	1.13895	1.75394	0.0016824
HMGA1	1.20819	1.07284	1.36062	0.0018101
TOP2B	1.52094	1.16804	1.98046	0.0018513
JPT2	1.37349	1.12392	1.67847	0.00192347
DHX9	1.4472	1.1446	1.8298	0.00201259
HNRNPC	1.7163	1.2177	2.41905	0.00203693
SMARCC1	1.46056	1.14794	1.85832	0.00205147
BCLAF1	1.65492	1.20085	2.2807	0.00208093
HMGN1	1.41403	1.13404	1.76317	0.00208973
PES1	1.40137	1.12805	1.74091	0.00229992
FKBP3	1.56026	1.17175	2.07758	0.00232843
DFFA	1.56358	1.17021	2.08918	0.00250233
ZC3H18	1.72602	1.20989	2.46235	0.00260401
HCFC1	1.47904	1.14624	1.90845	0.00261718
ILF2	1.40635	1.12526	1.75766	0.00272435
HMGN3	1.34528	1.1076	1.63396	0.002787
HNRNPM	1.57261	1.16536	2.12217	0.00306889
PTBP1	1.6272	1.1786	2.24654	0.00309096
NOC3L	1.69384	1.19362	2.4037	0.00316673
NONO	1.36963	1.10967	1.69048	0.00340069
TPR	1.38277	1.1131	1.71776	0.00341095
RCC2	1.30391	1.09164	1.55746	0.00342082
U2AF2	1.52401	1.14862	2.02208	0.00349644
HSPE1	1.37054	1.10663	1.69738	0.00387174
PABPN1	1.4932	1.1369	1.96117	0.00394695
THUMPD1	1.5022	1.1375	1.98383	0.00413127
ALYREF	1.27424	1.07718	1.50735	0.00469434
CDYL	1.52887	1.13866	2.05281	0.00474788
PRPF6	1.443	1.11835	1.8619	0.00480034
PRCC	1.40938	1.10875	1.79151	0.0050572
SRRM1	1.55177	1.14045	2.11143	0.00516797
EIF3J	1.64985	1.16048	2.34557	0.00528594
PPP1CB	1.4491	1.11437	1.88438	0.00563946
HDAC1	1.40515	1.10371	1.78892	0.00576359
PHF6	1.49505	1.12187	1.99236	0.00605327
WDR33	1.74693	1.16768	2.61352	0.00664361
ENO1	1.23369	1.05939	1.43668	0.00688674
PSME3IP1	1.53732	1.12453	2.10162	0.00702451
THOC2	1.4347	1.10193	1.86797	0.00734335
TRIM28	1.30626	1.07322	1.5899	0.00770412
PCMT1	1.3988	1.09207	1.79169	0.00787698
RPL5	1.31038	1.07067	1.60376	0.00873085
EIF3D	1.35546	1.07942	1.70209	0.00885031
PRDX1	1.30803	1.06844	1.60135	0.00928955
RANBP2	1.48865	1.10219	2.01059	0.00947355
POLDIP3	1.36308	1.07761	1.72416	0.00978298
NSUN2	1.48202	1.09871	1.99907	0.00998147

## Sheet: DFS-uniCox-sig-genes
id	HR	HR.95L	HR.95H	pvalue
PCBP2	2.38692	1.71113	3.3296	3.00765e-07
KIF2C	1.43533	1.24567	1.65385	5.78789e-07
G6PD	1.30369	1.17302	1.44891	8.59063e-07
JPT1	1.52127	1.28431	1.80195	1.19545e-06
PPIA	1.93344	1.47219	2.5392	2.12442e-06
RACGAP1	1.52019	1.27771	1.80868	2.30936e-06
SARNP	3.41137	2.03342	5.72308	3.34373e-06
RBM17	1.92825	1.46158	2.54393	3.41108e-06
TCOF1	1.93218	1.46192	2.55372	3.68104e-06
PPM1G	1.90871	1.44748	2.51691	4.63979e-06
H2AZ1	1.48611	1.25326	1.76223	5.20759e-06
HDAC2	1.89638	1.43921	2.49878	5.44497e-06
RBM10	2.4012	1.646	3.5029	5.4542e-06
STMN1	1.36774	1.18964	1.5725	1.08501e-05
SFPQ	1.83376	1.39688	2.40728	1.25801e-05
RAN	1.68064	1.32856	2.12602	1.50068e-05
MKI67	1.40173	1.20287	1.63345	1.51615e-05
RBM14	2.26329	1.56164	3.28019	1.6014e-05
CBX3	1.75893	1.3586	2.27723	1.82115e-05
H3C15	3.30157e+28	1526363641687690	7.1414e+41	2.76956e-05
ZNF207	2.06645	1.4661	2.91265	3.40157e-05
ACIN1	1.88116	1.39287	2.54061	3.77011e-05
KHDRBS1	1.94864	1.4178	2.67823	3.93159e-05
SUMO2	1.78886	1.35554	2.36069	3.96572e-05
RRP1B	1.83499	1.37363	2.45132	3.98113e-05
UBE2E1	1.78211	1.34773	2.35649	5.04383e-05
H2AX	1.34251	1.1613	1.55199	6.85248e-05
ILF3	1.69038	1.30522	2.18919	6.92113e-05
SNRPA1	1.65023	1.28909	2.11254	7.03354e-05
H2AZ2	1.87588	1.37262	2.56364	7.90126e-05
RFC4	1.44292	1.19903	1.73643	0.000103888
PPP1CC	1.70185	1.29839	2.23069	0.000117483
HNRNPL	1.87763	1.36183	2.5888	0.000120787
FUBP1	1.60683	1.26164	2.04648	0.000121336
XPO5	1.64169	1.27338	2.11653	0.000131092
NPM1	1.50373	1.21341	1.86352	0.000193535
NCL	1.72406	1.2914	2.30167	0.000220273
CCT5	1.53993	1.2238	1.93771	0.000230781
PES1	1.5317	1.21974	1.92345	0.000243079
CACYBP	1.50211	1.20789	1.86799	0.000254077
C19orf53	1.53298	1.21768	1.92993	0.000276617
BZW2	1.50471	1.20476	1.87934	0.000315541
IK	2.0764	1.39296	3.09518	0.000334306
CCNA2	1.23897	1.10198	1.39299	0.000338056
HNRNPH1	1.56231	1.21839	2.00331	0.00043632
HMGA1	1.25223	1.10411	1.42021	0.000461716
ALYREF	1.38417	1.15335	1.66119	0.000478106
RCC2	1.38619	1.15355	1.66575	0.000494094
ADNP	1.59498	1.22651	2.07414	0.000495199
RBMX	1.68573	1.25596	2.26258	0.00050575
HNRNPU	1.758	1.27839	2.41756	0.000518616
PABPN1	1.63592	1.2328	2.17085	0.000649918
HDGF	1.67685	1.24068	2.26635	0.000770943
PTMA	1.58402	1.2114	2.07126	0.00077519
CEBPZ	1.80622	1.27757	2.55361	0.000818392
GTF2F1	1.78293	1.26928	2.50446	0.000852158
SET	1.55411	1.19936	2.0138	0.000853007
HNRNPA1	1.4932	1.17924	1.89074	0.000871798
RSL1D1	1.69924	1.24232	2.32422	0.00090729
PTBP1	1.80765	1.27376	2.56532	0.000917099
TRIM28	1.40698	1.14953	1.72208	0.000928031
HMGN3	1.42518	1.15532	1.75807	0.00093992
DFFA	1.66228	1.22819	2.2498	0.000998087
HNRNPD	1.63985	1.22013	2.20396	0.001042
LEMD3	1.74012	1.24865	2.42501	0.00107024
HDAC1	1.50465	1.17759	1.92255	0.00108615
HNRNPM	1.70646	1.23762	2.3529	0.00111116
RBM25	1.69767	1.23448	2.33465	0.00113062
MPHOSPH6	1.63505	1.21578	2.19889	0.00114401
DDX42	1.69944	1.23384	2.34073	0.00116899
ALB	0.885574	0.822583	0.953388	0.00124704
LRPPRC	1.62856	1.20845	2.19473	0.0013564
SSB	1.58073	1.19319	2.09413	0.00141848
TOP2B	1.61076	1.20005	2.16204	0.00150204
HNRNPC	1.80359	1.25279	2.59656	0.00151317
PRPF6	1.52374	1.17403	1.9776	0.00154497
ENO1	1.29039	1.10186	1.51116	0.00155751
FAM50A	1.31423	1.1084	1.55828	0.00166528
ZRANB2	1.49188	1.15893	1.92048	0.00190455
SMARCC1	1.48923	1.15504	1.92011	0.00212888
SF3B1	1.53825	1.16831	2.02533	0.00215273
HNRNPK	1.73197	1.21793	2.46297	0.00223271
DDX39A	1.33119	1.10781	1.59961	0.00226968
PRCC	1.47554	1.14932	1.89436	0.00227578
ALDOA	1.23462	1.07782	1.41423	0.00235566
FLYWCH2	1.33835	1.10897	1.61518	0.0023801
DDX41	1.68143	1.20206	2.35198	0.00240741
PSME3IP1	1.68635	1.20271	2.36446	0.00244296
DHX9	1.47819	1.1471	1.90483	0.00252158
UBE2M	1.45355	1.13906	1.85486	0.00264137
SAFB	1.83499	1.23498	2.72652	0.00265944
U2SURP	1.52387	1.15752	2.00618	0.00267694
NOLC1	1.51867	1.15491	1.997	0.00278152
EIF3D	1.42149	1.12866	1.79029	0.00280462
HCFC1	1.51774	1.15364	1.99676	0.0028717
U2AF2	1.56149	1.16112	2.09991	0.00319565
CD2BP2	1.49453	1.14392	1.9526	0.0032218
ZC3H18	1.72667	1.19971	2.48511	0.00328177
EEF1G	2.76178	1.40281	5.43722	0.0032894
DDX18	1.60376	1.16907	2.20007	0.00340735
TMPO	1.34365	1.10215	1.63808	0.00347714
ILF2	1.41655	1.12104	1.78996	0.00353314
NONO	1.39681	1.11538	1.74924	0.00360035
RPL29	1.3274	1.09692	1.6063	0.0036071
HMGN1	1.39927	1.11465	1.75656	0.00378591
MAGOH	1.55072	1.15227	2.08696	0.00378726
CDYL	1.55374	1.15031	2.09867	0.00406759
BTF3	1.48265	1.13328	1.93971	0.00407139
EHMT2	1.35546	1.09976	1.67062	0.00435137
NUDT5	1.52303	1.13995	2.03484	0.00442553
JPT2	1.36544	1.10168	1.69233	0.00445163
MTA2	1.62083	1.16042	2.26391	0.00461647
HLTF	1.36235	1.09827	1.68992	0.00491367
WDR33	1.8221	1.19941	2.76807	0.00491981
RBM39	1.54977	1.14128	2.10447	0.00500851
FKBP3	1.55771	1.14298	2.12292	0.0050151
SUB1	1.39065	1.10445	1.75101	0.00503199
RPL5	1.33401	1.09022	1.63232	0.00512738
PCNP	1.53525	1.13393	2.0786	0.0055542
ZC3H4	1.63013	1.15048	2.30976	0.00598892
DDX46	1.60808	1.14321	2.26199	0.00635705
ARPP19	1.47818	1.11546	1.95885	0.00651623
MAPRE1	1.31479	1.0761	1.60643	0.00741691
PPP1CB	1.46196	1.10563	1.93314	0.00771133
TSSC4	1.42409	1.09776	1.84743	0.00776015
PHF6	1.52517	1.11479	2.08664	0.00830459
PDAP1	1.58152	1.12376	2.22575	0.00855775
KHSRP	1.42415	1.09306	1.85552	0.0088155
HNRNPF	1.49519	1.10643	2.02054	0.0088375
BCLAF1	1.58364	1.12248	2.23427	0.00884645
THOC2	1.45409	1.09782	1.92597	0.00903375
TPR	1.36508	1.07948	1.72625	0.00936216
ZMYM3	1.40182	1.08586	1.80972	0.00953973
